# Supplementary material for: Double‐row suture‐bridge technique does not yield better clinical and radiological results than single‐row technique in patients older than 55 years at 2 years minimum follow‐up: A comparative study
Source: J Exp Orthop. 2025 May 5;12(2):e70056. doi: 10.1002/jeo2.70056 (PMC12053094; doi:10.1002/jeo2.70056)
Supplement: Supplementary file 1 — Supporting information. [file JEO2-12-e70056-s001.xlsx]

## Sheet: Logistic
Results
SUGAYA>2 Logistic Regression
Model Summary - SUGAYA >2
Model		Χ²		p		Cox & Snell R²
H₁		5.21		0.391		0.107
Coefficients
										95% Confidence interval
		Estimate		Standard Error		Odds Ratio		p		Lower bound		Upper bound
PATTE >1 (1)		1.509		0.895		4.523		0.092		-0.245		3.263
TECNICA CHIR (SR)		-0.48		0.784		0.619		0.541		-2.016		1.057
GOUTALLIER PRE (1)		-0.949		0.871		0.387		0.276		-2.656		0.759
GOUTALLIER PRE (2)		-16.505		2399.55		0		0.995		-4719.53		4686.52
AGE		0.012		0.045		1.012		0.792		-0.076		0.099
Note. SUGAYA >2 level '1' coded as class 1.
DELTA>0 Logistic Regression
Model Summary - DELTA >0
Model		Χ²		p		Cox & Snell R²
H₁		1.739		0.784		0.062
Coefficients
										95% Confidence interval
		Estimate		Standard Error		Odds Ratio		p		Lower bound		Upper bound
AGE		0.039		0.07		1.04		0.576		-0.098		0.177
PATTE >1 (1)		0.598		1.004		1.818		0.552		-1.371		2.566
TECNICA CHIR (SR)		0.381		0.981		1.463		0.698		-1.542		2.303
GOUTALLIER PRE (1)		0.521		1.035		1.684		0.615		-1.508		2.551
Note. DELTA >0 level '1' coded as class 1.
CONSTANT>85 Logistic Regression
Model Summary - CONSTANT >85
Model		Χ²		p		Cox & Snell R²
H₁		4.33		0.363		0.134
Coefficients
										95% Confidence interval
		Estimate		Standard Error		Odds Ratio		p		Lower bound		Upper bound
AGE		-0.006		0.094		0.994		0.952		-0.19		0.178
PATTE >1 (1)		-1.199		1.344		0.301		0.372		-3.834		1.435
TECNICA CHIR (SR)		-1.134		1.175		0.322		0.335		-3.436		1.169
GOUTALLIER PRE (1)		-1.873		1.495		0.154		0.21		-4.802		1.056
Note. CONSTANT >85 level '1' coded as class 1.

## Sheet: Linear
Results
CONSTANT Linear Regression
Model Summary - CONSTANT MURLEY
Model	R		R²		Adjusted R²		p
H₀	0		0		0
H₁	0.594		0.353		0.249		0.023
Coefficients
Model			Unstandardized		p
H₁	(Intercept)		95.151		< .001
	TECNICA CHIR (SR)		0.276		0.912
	PATTE >1 (1)		-5.351		0.041
	GOUTALLIER PRE (1)		-6.254		0.028
	AGE		0.069		0.696
ᵃ Standardized coefficients can only be computed for continuous predictors.
UCLA Linear Regression
Model Summary - UCLA
Model	R		R²		Adjusted R²		p
H₀	0		0		0		0.556
H₁	0.299		0.089		-0.024
Coefficients
Model			Unstandardized		p
H₁	(Intercept)		26.952		< .001
	AGE		0.09		0.434
	TECNICA CHIR (SR)		-2.711		0.205
	PATTE >1 (1)		-1.162		0.586
	GOUTALLIER PRE (1)		-1.005		0.649
ᵃ Standardized coefficients can only be computed for continuous predictors.
ASES Linear Regression
Model Summary - ASES
Model	R		R²		Adjusted R²		p
H₀	0		0		0		0.451
H₁	0.328		0.108		-0.004
Coefficients
Model			Unstandardized		p
H₁	(Intercept)		89.456		< .001
	AGE		0.122		0.653
	TECNICA CHIR (SR)		-9.733		0.055
	PATTE >1 (1)		-3.557		0.477
	GOUTALLIER PRE (1)		-0.41		0.937
ᵃ Standardized coefficients can only be computed for continuous predictors.

## Sheet: logistic FULL
Results
SUGAYA>2 Logistic Regression
Model Summary - SUGAYA >2
Model		Deviance		AIC		BIC		df		Χ²		p		McFadden R²		Nagelkerke R²		Tjur R²		Cox & Snell R²
H₀		50.607		52.607		54.436		45
H₁		45.397		57.397		68.369		40		5.21		0.391		0.103		0.16		0.09		0.107
Coefficients
										Wald Test						95% Confidence interval
		Estimate		Standard Error		Odds Ratio		z		Wald Statistic		df		p		Lower bound		Upper bound
(Intercept)		-2.148		2.559		0.117		-0.839		0.705		1		0.401		-7.162		2.867
PATTE >1 (1)		1.509		0.895		4.523		1.686		2.844		1		0.092		-0.245		3.263
TECNICA CHIR (SR)		-0.48		0.784		0.619		-0.612		0.374		1		0.541		-2.016		1.057
GOUTALLIER PRE (1)		-0.949		0.871		0.387		-1.089		1.186		1		0.276		-2.656		0.759
GOUTALLIER PRE (2)		-16.505		2399.55		0		-0.007		0		1		0.995		-4719.53		4686.52
AGE		0.012		0.045		1.012		0.263		0.069		1		0.792		-0.076		0.099
Note. SUGAYA >2 level '1' coded as class 1.
DELTA>0 Logistic Regression
Model Summary - DELTA >0
Model		Deviance		AIC		BIC		df		Χ²		p		McFadden R²		Nagelkerke R²		Tjur R²		Cox & Snell R²
H₀		30.903		32.903		34.199		26
H₁		29.165		39.165		45.644		22		1.739		0.784		0.056		0.091		0.053		0.062
Coefficients
										Wald Test						95% Confidence interval
		Estimate		Standard Error		Odds Ratio		z		Wald Statistic		df		p		Lower bound		Upper bound
(Intercept)		-4.037		4.004		0.018		-1.008		1.016		1		0.313		-11.885		3.811
AGE		0.039		0.07		1.04		0.559		0.313		1		0.576		-0.098		0.177
PATTE >1 (1)		0.598		1.004		1.818		0.595		0.354		1		0.552		-1.371		2.566
TECNICA CHIR (SR)		0.381		0.981		1.463		0.388		0.151		1		0.698		-1.542		2.303
GOUTALLIER PRE (1)		0.521		1.035		1.684		0.504		0.254		1		0.615		-1.508		2.551
Note. DELTA >0 level '1' coded as class 1.
CONSTANT>85 Logistic Regression
Model Summary - CONSTANT >85
Model		Deviance		AIC		BIC		df		Χ²		p		McFadden R²		Nagelkerke R²		Tjur R²		Cox & Snell R²
H₀		27.034		29.034		30.435		29
H₁		22.704		32.704		39.71		25		4.33		0.363		0.16		0.226		0.126		0.134
Coefficients
										Wald Test						95% Confidence interval
		Estimate		Standard Error		Odds Ratio		z		Wald Statistic		df		p		Lower bound		Upper bound
(Intercept)		4.534		4.927		93.153		0.92		0.847		1		0.357		-5.122		14.19
AGE		-0.006		0.094		0.994		-0.061		0.004		1		0.952		-0.19		0.178
PATTE >1 (1)		-1.199		1.344		0.301		-0.892		0.796		1		0.372		-3.834		1.435
TECNICA CHIR (SR)		-1.134		1.175		0.322		-0.965		0.931		1		0.335		-3.436		1.169
GOUTALLIER PRE (1)		-1.873		1.495		0.154		-1.253		1.571		1		0.21		-4.802		1.056
Note. CONSTANT >85 level '1' coded as class 1.

## Sheet: linear FULL
Results
CONSTANT Linear Regression
Model Summary - CONSTANT MURLEY
Model		R		R²		Adjusted R²		RMSE		R² Change		F Change		df1		df2		p
H₀		0		0		0		7.448		0				0		29
H₁		0.594		0.353		0.249		6.453		0.353		3.41		4		25		0.023
Coefficients
Model				Unstandardized		Standard Error		Standardizedᵃ		t		p
H₀		(Intercept)		92.907		1.36				68.32		< .001
H₁		(Intercept)		95.151		9.665				9.845		< .001
		TECNICA CHIR (SR)		0.276		2.474				0.112		0.912
		PATTE >1 (1)		-5.351		2.481				-2.157		0.041
		GOUTALLIER PRE (1)		-6.254		2.686				-2.328		0.028
		AGE		0.069		0.175		0.073		0.395		0.696
ᵃ Standardized coefficients can only be computed for continuous predictors.
UCLA Linear Regression
Model Summary - UCLA
Model		R		R²		Adjusted R²		RMSE		p
H₀		0		0		0		6.595		0.556
H₁		0.299		0.089		-0.024		6.674
Coefficients
Model				Unstandardized		Standard Error		Standardizedᵃ		t		p
H₀		(Intercept)		28.978		0.972				29.803		< .001
H₁		(Intercept)		26.952		6.305				4.275		< .001
		AGE		0.09		0.115		0.131		0.79		0.434
		TECNICA CHIR (SR)		-2.711		2.105				-1.288		0.205
		PATTE >1 (1)		-1.162		2.119				-0.549		0.586
		GOUTALLIER PRE (1)		-1.005		2.194				-0.458		0.649
ᵃ Standardized coefficients can only be computed for continuous predictors.
ASES Linear Regression
Model Summary - ASES
Model		R		R²		Adjusted R²		RMSE		p
H₀		0		0		0		15.575		0.451
H₁		0.328		0.108		-0.004		15.606
Coefficients
Model				Unstandardized		Standard Error		Standardizedᵃ		t		p
H₀		(Intercept)		88.37		2.296				38.481		< .001
H₁		(Intercept)		89.456		14.743				6.068		< .001
		AGE		0.122		0.268		0.075		0.454		0.653
		TECNICA CHIR (SR)		-9.733		4.921				-1.978		0.055
		PATTE >1 (1)		-3.557		4.954				-0.718		0.477
		GOUTALLIER PRE (1)		-0.41		5.129				-0.08		0.937
ᵃ Standardized coefficients can only be computed for continuous predictors.
