# Supplementary material for: Double‐row suture‐bridge technique does not yield better clinical and radiological results than single‐row technique in patients older than 55 years at 2 years minimum follow‐up: A comparative study
Source: J Exp Orthop. 2025 May 5;12(2):e70056. doi: 10.1002/jeo2.70056 (PMC12053094; doi:10.1002/jeo2.70056)
Supplement: Supplementary file 2 — Supporting information. [file JEO2-12-e70056-s002.xlsx]

## Sheet: logistic FULL
Results
SUGAYA>2 Logistic Regression
Model Summary - SUGAYA >2
Model		Deviance		AIC		BIC		df		Χ²		p		McFadden R²		Nagelkerke R²		Tjur R²		Cox & Snell R²
H₀		55108		57108		59020		49
H₁		49379		61379		72851		44		5729		0.333		0.104		0.162		0.091		0.108
Coefficients
										Wald Test						95% Confidence interval
		Estimate		Standard Error		Odds Ratio		z		Wald Statistic		df		p		Lower bound		Upper bound
(Intercept)		-2965		2634		0.052		-1126		1267		1		0.260		-8128		2198
AGE		0.024		0.045		1025		0.536		0.287		1		0.592		-0.065		0.113
PATTE >1 (1)		1645		0.903		5180		1821		3317		1		0.069		-0.125		3415
TECNICA CHIR (SR)		-0.382		0.762		0.682		-0.501		0.251		1		0.616		-1876		1112
GOUTALLIER PRE (1)		-0.986		0.847		0.373		-1164		1354		1		0.245		-2646		0.675
GOUTALLIER PRE (2)		-16437		2399545		7.270×10-8		-0.007		4.692×10-5		1		0.995		-4719458		4686585
Note. SUGAYA >2 level '1' coded as class 1.
DELTA>0 Logistic Regression
Model Summary - DELTA >0
Model		Deviance		AIC		BIC		df		Χ²		p		McFadden R²		Nagelkerke R²		Tjur R²		Cox & Snell R²
H₀		48654		50654		52504		46
H₁		46082		58082		69183		41		2572		0.766		0.053		0.083		0.053		0.053
Coefficients
										Wald Test						95% Confidence interval
		Estimate		Standard Error		Odds Ratio		z		Wald Statistic		df		p		Lower bound		Upper bound
(Intercept)		-2378		2440		0.093		-0.975		0.950		1		0.330		-7160		2403
AGE		0.001		0.044		1001		0.033		0.001		1		0.974		-0.086		0.089
PATTE >1 (1)		0.434		0.823		1543		0.527		0.278		1		0.598		-1179		2046
TECNICA CHIR (SR)		0.560		0.791		1750		0.707		0.500		1		0.479		-0.991		2110
GOUTALLIER PRE (1)		0.857		0.836		2355		1025		1050		1		0.306		-0.782		2495
GOUTALLIER PRE (2)		-14693		2399545		4.160×10-7		-0.006		3.749×10-5		1		0.995		-4717714		4688329
Note. DELTA >0 level '1' coded as class 1.
CONSTANT>85 Logistic Regression
Model Summary - CONSTANT >85
Model		Deviance		AIC		BIC		df		Χ²		p		McFadden R²		Nagelkerke R²		Tjur R²		Cox & Snell R²
H₀		40496		42496		44408		49
H₁		30980		42980		54452		44		9516		0.090		0.235		0.312		0.228		0.173
Coefficients
										Wald Test						95% Confidence interval
		Estimate		Standard Error		Odds Ratio		z		Wald Statistic		df		p		Lower bound		Upper bound
(Intercept)		6915		4481		1007431		1543		2382		1		0.123		-1867		15698
AGE		-0.053		0.081		0.948		-0.657		0.431		1		0.511		-0.212		0.106
PATTE >1 (1)		-0.911		1255		0.402		-0.726		0.527		1		0.468		-3370		1549
TECNICA CHIR (SR)		-0.673		0.985		0.510		-0.683		0.466		1		0.495		-2603		1258
GOUTALLIER PRE (1)		-1526		1272		0.217		-1200		1439		1		0.230		-4020		0.967
GOUTALLIER PRE (2)		-19962		2399545		2.140×10-9		-0.008		6.921×10-5		1		0.993		-4722984		4683060
Note. CONSTANT >85 level '1' coded as class 1.

## Sheet: linear FULL
Results
CONSTANT Linear Regression
Model Summary - CONSTANT MURLEY
Model		R		R²		Adjusted R²		RMSE		R² Change		F Change		df1		df2		p
H₀		0.000		0.000		0.000		6471		0.000				0		49
H₁		0.463		0.214		0.125		6052		0.214		2403		5		44		0.052
ANOVA
Model				Sum of Squares		df		Mean Square		F		p
H₁		Regression		440112		5		88022		2403		0.052
		Residual		1611808		44		36632
		Total		2051920		49
Note. The intercept model is omitted, as no meaningful information can be shown.
Coefficients
Model				Unstandardized		Standard Error		Standardizedᵃ		t		p
H₀		(Intercept)		92960		0.915				101578		< .001
H₁		(Intercept)		98632		5680				17366		< .001
		AGE		-0.033		0.102		-0.048		-0.321		0.750
		TECNICA CHIR (SR)		-0.541		1840				-0.294		0.770
		PATTE >1 (1)		-2318		1851				-1252		0.217
		GOUTALLIER PRE (1)		-4394		1927				-2281		0.027
		GOUTALLIER PRE (2)		-9708		6322				-1536		0.132
ᵃ Standardized coefficients can only be computed for continuous predictors.
UCLA Linear Regression
Model Summary - UCLA
Model		R		R²		Adjusted R²		RMSE		R² Change		F Change		df1		df2		p
H₀		0.000		0.000		0.000		6622		0.000				0		49
H₁		0.278		0.077		-0.028		6714		0.077		0.735		5		44		0.601
ANOVA
Model				Sum of Squares		df		Mean Square		F		p
H₁		Regression		165631		5		33126		0.735		0.601
		Residual		1983249		44		45074
		Total		2148880		49
Note. The intercept model is omitted, as no meaningful information can be shown.
Coefficients
Model				Unstandardized		Standard Error		Standardizedᵃ		t		p
H₀		(Intercept)		28680		0.937				30624		< .001
H₁		(Intercept)		35780		6300				5679		< .001
		AGE		-0.108		0.113		-0.153		-0.949		0.348
		TECNICA CHIR (SR)		-2464		2041				-1207		0.234
		PATTE >1 (1)		-1678		2054				-0.817		0.418
		GOUTALLIER PRE (1)		1723		2137				0.806		0.424
		GOUTALLIER PRE (2)		6173		7013				0.880		0.384
ᵃ Standardized coefficients can only be computed for continuous predictors.
ASES Linear Regression
Model Summary - ASES
Model		R		R²		Adjusted R²		RMSE
H₀		0.000		0.000		0.000		15598
H₁		0.300		0.090		-0.014		15704
ANOVA
Model				Sum of Squares		df		Mean Square		F		p
H₁		Regression		1069806		5		213961		0.868		0.511
		Residual		10851574		44		246627
		Total		11921380		49
Note. The intercept model is omitted, as no meaningful information can be shown.
Coefficients
Model				Unstandardized		Standard Error		Standardizedᵃ		t		p
H₀		(Intercept)		86820		2206				39359		< .001
H₁		(Intercept)		106895		14737				7254		< .001
		AGE		-0.300		0.265		-0.181		-1129		0.265
		TECNICA CHIR (SR)		-6952		4773				-1457		0.152
		PATTE >1 (1)		-4258		4804				-0.886		0.380
		GOUTALLIER PRE (1)		3876		4999				0.775		0.442
		GOUTALLIER PRE (2)		12040		16404				0.734		0.467
ᵃ Standardized coefficients can only be computed for continuous predictors.
